# Supplementary material for: Latent Profiles of Posttraumatic Growth and Their Relation to Differences in Resilience among Only-Child-Lost People in China
Source: PLoS One. 2016 Dec 22;11(12):e0167398. doi: 10.1371/journal.pone.0167398 (PMC5179078; doi:10.1371/journal.pone.0167398)
Supplement: S1 Data — (XLS) [file pone.0167398.s001.xls]

## Sheet: 222-ptg--final
Age	Gender	Home Location	Diagnosed Diseases	Marital Status	Education Level	Income Per Month	Latent Profiles	ptg	CD-RISC
1	2	2	0	1	0	1	3	96	96
0	1	2	1	0	1	0	2	56	53
1	1	2	0	0	1	2	3	70	73
0	2	1	0	0	0	1	3	69	73
1	1	2	0	0	1	2	3	70	92
1	2	2	1	0	1	2	3	77	83
0	2	2	0	1	0	0	3	89	91
0	1	1	0	1	1	2	3	62	72
1	2	2	1	0	0	2	3	82	89
1	1	2	1	0	0	2	2	46	69
0	2	2	1	1	0	1	3	88	88
1	1	2	1	0	0	1	2	45	64
0	2	2	1	0	1	1	2	51	63
1	2	2	1	0	0	1	2	61	77
1	2	2	1	1	0	2	3	76	76
1	1	2	0	0	0	2	3	64	72
1	2	2	1	0	0	2	3	69	74
0	2	2	0	0	1	0	3	65	70
1	2	1	1	1	0	1	3	71	82
1	1	2	0	0	0	1	3	66	86
1	2	2	1	0	0	2	2	54	59
1	1	2	1	0	0	1	2	49	60
0	2	1	0	0	0	1	3	74	71
1	1	2	0	1	0	0	2	50	52
1	2	2	1	1	1	2	3	77	77
1	1	2	1	0	0	2	3	79	74
1	2	2	1	0	0	1	2	48	62
0	2	2	0	0	1	2	2	62	70
1	1	2	0	1	1	2	2	53	45
1	1	2	1	0	1	2	3	67	61
0	2	2	0	0	0	2	2	60	60
1	2	2	0	0	1	2	2	57	48
0	1	2	1	0	1	2	3	68	68
1	1	2	1	0	1	2	3	70	58
0	1	2	0	0	1	2	3	70	57
1	2	2	1	1	1	1	3	86	79
1	2	2	1	1	1	1	3	82	70
0	1	2	1	0	0	2	2	60	59
1	2	1	1	1	0	2	3	61	74
0	1	2	0	0	0	1	1	40	42
0	1	2	0	0	0	1	2	61	55
1	2	2	0	1	0	1	2	61	61
0	2	1	0	0	0	2	2	57	63
1	1	2	1	1	1	2	2	52	57
0	1	2	0	1	1	0	2	54	43
0	1	2	1	0	0	1	3	71	86
1	2	2	1	0	1	1	2	61	52
0	2	2	0	0	1	1	2	58	62
1	2	2	0	0	1	1	2	38	47
1	1	2	1	0	0	0	3	61	63
1	2	2	1	0	0	1	2	55	57
0	2	2	1	1	1	1	3	76	74
1	2	2	1	0	0	1	2	59	69
1	1	2	1	1	0	2	2	45	50
0	2	2	1	0	1	1	2	41	58
0	1	2	0	1	0	0	3	61	64
0	2	2	1	0	1	1	1	27	75
0	2	2	1	1	0	1	3	74	54
0	2	2	1	0	1	1	2	58	45
1	2	2	1	0	0	1	2	62	58
1	1	1	1	0	0	0	3	75	81
0	2	2	1	0	1	2	3	71	67
1	2	2	0	0	1	2	1	36	53
1	1	1	1	0	0	0	2	44	41
1	1	2	0	1	1	2	2	57	57
1	1	2	1	0	0	1	3	75	57
1	2	2	1	1	1	1	2	54	68
1	1	1	0	0	1	2	2	59	80
1	2	2	1	1	1	0	2	44	33
1	2	2	0	1	0	2	2	49	47
0	2	2	0	0	1	1	2	51	48
0	1	2	0	0	0	1	1	41	44
0	2	2	0	1	0	0	2	45	39
1	1	2	1	0	0	2	2	46	48
0	1	1	1	0	0	1	3	83	51
0	2	1	0	1	1	2	3	70	39
1	1	2	1	0	0	2	2	50	43
1	2	2	1	1	0	1	3	76	70
1	2	2	0	1	1	1	3	72	63
1	2	2	1	0	0	1	2	48	53
0	2	2	1	0	1	2	2	53	57
0	2	2	0	0	1	1	2	68	78
0	2	2	0	0	0	1	2	61	65
1	2	2	0	0	1	1	2	54	46
0	2	2	1	0	1	1	2	48	99
0	2	2	1	0	1	1	2	48	63
0	2	2	0	0	1	2	2	60	54
1	2	2	1	1	0	1	2	50	46
0	1	1	0	1	0	0	1	25	32
0	1	2	1	0	1	2	2	53	63
0	2	2	1	0	1	1	1	32	40
0	2	2	1	0	1	2	3	65	78
1	2	2	1	0	1	1	2	58	52
0	2	2	1	1	1	2	3	80	87
1	2	2	0	0	0	0	2	54	53
1	2	2	1	1	0	1	3	67	69
0	2	2	0	0	1	1	2	46	52
1	1	2	1	0	1	2	2	43	50
0	2	2	1	0	0	1	2	44	46
1	1	2	1	0	1	2	2	55	62
0	1	2	1	1	0	0	2	45	44
0	2	2	0	0	1	1	2	59	61
0	1	2	0	0	1	1	3	66	54
0	2	1	0	0	0	1	3	66	64
1	1	2	1	0	0	2	1	24	27
1	2	2	1	0	0	0	3	64	53
0	2	2	0	0	1	1	3	59	79
0	2	2	0	0	1	1	2	42	40
1	2	2	0	0	0	1	2	56	59
1	1	2	1	0	0	1	2	55	60
1	2	2	0	1	1	1	2	50	46
0	2	1	1	0	0	0	1	15	39
0	1	1	1	0	0	0	2	43	61
1	2	2	1	1	0	0	1	31	52
1	2	2	1	1	0	1	1	33	52
0	2	2	0	0	1	1	1	21	49
1	1	2	1	1	0	0	1	18	52
1	2	2	1	1	0	1	3	61	46
1	1	2	0	0	0	1	3	71	74
0	1	2	1	0	0	1	2	45	46
0	2	2	1	0	0	1	1	19	24
0	2	2	0	1	1	1	2	43	51
1	1	2	0	0	1	2	1	16	29
1	1	2	1	0	1	2	1	15	53
0	2	2	0	0	0	2	1	28	59
0	2	2	0	0	1	1	2	45	43
0	2	2	1	1	0	1	1	34	36
0	2	1	1	0	1	0	2	61	45
1	2	1	0	0	0	0	2	56	68
1	2	2	0	1	1	2	2	51	63
0	2	1	0	0	0	2	3	61	52
0	2	1	1	0	0	0	3	69	71
1	1	2	0	0	1	2	3	97	92
1	2	2	0	1	0	1	2	47	53
0	2	2	1	0	1	1	3	69	90
1	2	1	1	0	0	0	2	64	44
1	2	2	1	0	0	1	3	77	55
1	2	2	1	0	0	1	2	54	68
0	2	2	0	1	1	1	1	35	57
1	1	1	0	0	0	0	3	65	46
1	1	2	1	0	0	1	2	48	59
1	2	2	0	0	0	0	1	37	32
1	2	2	0	1	1	1	1	29	46
0	1	2	0	0	0	0	2	55	64
1	2	2	1	1	1	1	1	27	53
0	2	2	0	0	1	1	2	59	56
0	2	2	0	0	0	0	2	57	51
1	2	2	1	1	1	1	2	57	51
1	1	2	0	1	1	1	2	57	51
1	2	2	0	1	0	1	2	58	51
1	1	2	0	1	0	1	2	57	51
0	1	2	0	0	0	1	2	57	51
1	1	2	0	0	1	2	2	60	44
1	1	2	0	0	0	1	2	57	51
0	2	2	0	0	0	0	2	57	50
0	2	2	0	0	1	2	2	57	53
0	2	2	0	0	1	1	2	55	48
0	2	2	0	0	1	2	2	49	70
1	1	1	0	0	1	2	2	63	61
1	2	1	0	0	0	1	2	63	60
1	1	2	0	0	0	1	2	57	50
1	2	2	0	0	0	2	1	31	72
1	1	1	1	0	0	0	2	50	41
1	2	1	0	0	0	0	1	30	32
1	1	2	1	0	1	2	2	47	42
1	1	2	1	0	1	2	2	55	51
0	1	1	1	0	0	0	3	65	63
1	2	1	1	0	0	0	1	17	23
0	2	2	1	1	1	1	1	4	9
0	2	1	1	0	0	0	1	32	39
1	2	2	1	0	1	2	3	67	57
1	2	2	1	1	1	0	1	30	33
1	1	2	1	0	0	0	1	47	46
0	2	2	1	0	0	0	2	55	69
1	2	2	1	1	0	0	1	30	35
1	2	2	1	0	0	0	1	36	36
1	1	1	1	0	0	0	1	32	38
1	2	2	0	0	1	1	1	36	42
1	1	2	1	0	1	2	1	38	42
1	2	2	0	1	0	2	3	67	67
0	2	2	1	1	0	0	1	28	41
0	1	1	0	0	0	0	2	46	28
0	2	1	1	0	1	0	1	33	45
1	1	2	0	0	1	2	2	52	56
1	1	2	0	0	0	1	2	52	69
0	1	2	1	0	1	0	2	43	62
0	2	2	1	0	0	2	3	67	66
1	1	1	1	0	0	0	1	27	33
1	2	1	0	0	1	2	1	30	38
1	2	2	0	1	1	1	1	34	38
0	2	2	0	0	1	1	1	31	40
1	1	2	1	0	1	1	1	26	35
0	1	2	1	1	0	0	1	0	11
0	2	1	0	0	0	2	2	53	67
1	2	2	1	0	0	1	1	41	72
1	1	2	1	0	1	1	1	36	82
0	2	2	1	0	1	1	1	33	34
0	2	2	1	0	0	1	1	32	34
1	1	2	0	0	1	1	3	76	92
0	2	2	1	0	1	1	3	61	47
1	2	2	1	1	0	1	3	65	61
1	2	2	1	1	1	1	2	40	41
1	2	2	1	0	0	1	3	70	59
1	1	2	1	0	1	2	2	49	56
0	2	2	1	0	1	0	3	66	59
1	1	2	1	0	0	2	3	59	53
1	2	2	1	0	0	2	2	55	57
1	2	2	0	1	0	2	3	67	55
0	2	2	1	1	0	2	2	52	65
1	1	2	0	1	1	2	3	74	96
0	2	2	1	0	0	1	2	44	77
1	1	2	1	0	0	2	2	52	47
0	2	2	1	0	1	1	3	75	71
1	1	2	0	0	0	2	2	60	74
0	2	2	0	0	0	0	3	91	97
1	1	2	0	0	1	0	3	63	95
1	2	2	0	0	0	2	2	61	59
1	1	2	1	0	1	1	1	18	14
1	2	2	0	0	1	2	2	50	34
1	2	2	1	0	0	1	1	20	28
0	2	2	0	0	1	1	1	3	18
1	2	2	1	1	1	2	3	63	67
